# Supplementary material for: Global gene expression profiling of Plasmodium falciparum in response to the anti-malarial drug pyronaridine
Source: Malar J. 2011 Aug 18;10:242. doi: 10.1186/1475-2875-10-242 (PMC3224238; doi:10.1186/1475-2875-10-242)
Supplement: Additional file 1 — PN and CQ significant responsive features. Microarray features showing significant changes in expression called by the Statistical Analysis of Microarrays algorithm under each PN and CQ treatment condition. [file 1475-2875-10-242-S1.XLSX]

## Sheet: Key
oligo ID	Unique oligo identifier
ORF	Annotated ORF in Plasmodb database
Score(d)	Statistic calculated by SAM algorithm
q-value(%)	False Discovery Rate
log2 FC	normalized average log 2 Fold Change
FC	average Fold Change, rounded

## Sheet: CQ4
oligo ID	ORF	Score(d)	q-value(%)	log2 FC	FC
F11570_1	MAL8P1.123	2.75165	0	0.910386	1.9
oPFL0032	PFL2620w	2.61177	0	0.963455	1.9
PtRNA-Glu	tRNA-Glu	1.92634	0	0.857297	1.8
Prps19	rps19	1.84294	1.91707	1.05979	2.1
I15363_1	PFI0200c	-1.75053	4.2632	-0.908654	0.5
N134_78	PF14_0602	-1.96386	2.16586	-1.00807	0.5
pMAL6P1.269_0	PFF0760w	-2.08134	0	-1.23909	0.4
pPF14_0167_198	PF14_0167	-2.18057	0	-0.947343	0.5
pPFI1530c_571	PFI1530c	-2.41771	0	-1.13783	0.5
pMAL13P1.65_103	MAL13P1.65	-3.20031	0	-1.12957	0.5

## Sheet: CQ24
oligo ID	ORF	Score(d)	q-value(%)	log2 FC	FC
Kn5299_2	PFL0410w	1.22851	0	0.982053	2
oPFL0054	PFL1680w	1.09418	0	0.885001	1.8
I6724_1	PFI0665w	1.08786	0	0.870286	1.8
N134_20	PF14_0625	1.08441	0	0.882477	1.8
Kn8391_1	PFL1090w	1.07816	0	0.911158	1.9
M29456_8	MAL13P1.146	1.0765	0	0.962952	1.9
E13365_1	PFE1315w	1.07179	0	0.93756	1.9
Kn5587_2	MAL7P1.119	1.05874	0	0.921362	1.9
oPFL0004	PFL2215w	1.05764	0	0.914751	1.9
oPFL0113	PFL1040w	1.04394	0	0.894786	1.9
F22946_1	PFI0815c	1.02319	0	0.826962	1.8
N135_23	PF14_0633	1.01591	0	0.867054	1.8
B110	PFB0180w	1.00409	0	0.910241	1.9
A3310_19	PFA0485w	1.00123	0	0.898509	1.9
Ks1022_8	PF11_0130	0.997206	0	0.887019	1.8
oPFK12897	PF11_0013	0.990841	0	0.80907	1.8
J227_1	PF10_0243	0.971722	0	0.818249	1.8
F30728_1	PFL2105c	0.962014	0	0.923287	1.9
F35204_1	PF11_0004	0.959147	0	0.810973	1.8
oPFL0032	PFL2620w	0.951294	0	0.860039	1.8
F33146_1	PF08_0016	0.948553	0.0550538	0.819286	1.8
E25593_1	PFI0540w	0.900119	0.0550538	0.814737	1.8
B506	PFB0790c	0.881767	0.0550538	0.815774	1.8
L1_48	PFL0080c	0.872824	0.0550538	0.898841	1.9
oPFI17673	PFI1110w	0.81151	0.0550538	0.818865	1.8
pMAL7P1.161_211	MAL7P1.161	0.785918	0.11464	0.829222	1.8
pPFE1190c_105	PFE1190c	0.719865	0.179417	0.853486	1.8
Ks48_2	PF11_0519	0.673905	0.277308	0.819611	1.8
N134_140	PF14_0576	0.652801	0.277308	0.844528	1.8
F14029_1	PF07_0093	0.529178	0.610585	0.918437	1.9
pPFA0435w_939	PFA0435w	-0.591318	0.236731	-1.0664	0.5
N129_33	PF14_0732	-0.792979	0	-1.02403	0.5
F44892_1	MAL7P1.104	-0.827893	0	-0.942432	0.5
E3554_1	PF08_0103	-0.830947	0	-0.961251	0.5
Ks818_1	PF11_0338	-0.840234	0	-1.15073	0.5
pMAL6P1.163_2486	PFF1285w	-0.840439	0	-0.89588	0.5
J1058_1	PFL0940c	-0.850727	0	-0.900592	0.5
E26609_1	MAL7P1.162	-0.862544	0	-0.971934	0.5
B117	PFB0194w	-0.865026	0	-1.07651	0.5
Kn8409_1	PFL0435w	-0.871067	0	-0.915568	0.5
Ks186_1	PF11_0064	-0.8714	0	-0.880714	0.5
I8332_1	PFI0365w	-0.87338	0	-0.939034	0.5
E18031_10	PFE1045c	-0.87851	0	-1.0248	0.5
C446	PFC0685w	-0.885878	0	-0.873069	0.5
F54589_3	PFB0745w	-0.887465	0	-0.957794	0.5
E18031_6	PFE1050w	-0.894161	0	-1.25802	0.4
M36754_23	MAL13P1.304	-0.897299	0	-0.88374	0.5
F23526_2	MAL7P1.38	-0.900464	0	-0.901998	0.5
D42243_29	PFD0055w	-0.909838	0	-0.912807	0.5
M8032_1	PF13_0164	-0.910336	0	-0.971608	0.5
M28249_5	PF13_0001	-0.912934	0	-0.986233	0.5
F57655_2	PF11_0486	-0.93392	0	-0.87653	0.5
F3277_1	MAL7P1.147	-0.935269	0	-1.28352	0.4
M58784_1	MAL13P1.475	-0.936585	0	-0.948696	0.5
M1343_2	MAL13P1.76	-0.937046	0	-0.915644	0.5
E13140_2	PFE0140c	-0.943311	0	-0.862949	0.5
Kn3690_3	PFL1395c	-0.944502	0	-0.964374	0.5
pPFL1835w_1015	PFL1835w	-0.9447	0	-0.876532	0.5
I15363_2	PFI0200c	-0.944867	0	-0.904388	0.5
D17715_136	PFD0330w	-0.946879	0	-1.02308	0.5
A3310_1	PFA0510w	-0.952642	0	-1.46407	0.4
I1431_1	PF07_0074	-0.95507	0	-1.195	0.4
M3928_2	PF13_0070	-0.955109	0	-0.925183	0.5
I8058_1	PF13_0198, MAL13P1.176	-0.95747	0	-0.864351	0.5
N128_86	PF14_0400	-0.958755	0	-0.992018	0.5
N135_8	PF14_0640	-0.964064	0	-0.95962	0.5
I9688_1	PF13_0010, PF14_0010	-0.969473	0	-0.88586	0.5
F20234_1	MAL8P1.1	-0.971784	0	-0.89167	0.5
F60089_1	MAL7P1.57	-0.974729	0	-0.941431	0.5
N130_1	PF14_0573	-0.981732	0	-1.00181	0.5
N130_31	PF14_0558	-0.987384	0	-0.930057	0.5
M6522_2	MAL13P1.57	-0.989063	0	-0.868559	0.5
F67192_1	PFL1445w	-0.990179	0	-1.26562	0.4
D42243_45	PFD0090c	-0.993172	0	-0.87292	0.5
F23940_2	PFE0325w	-0.996317	0	-0.884033	0.5
J33_27	PF10_0013	-0.996549	0	-0.975605	0.5
Ks1238_1	PF11_0384	-0.997137	0	-0.903997	0.5
M789_3	MAL13P1.302	-1.00403	0	-0.935282	0.5
J232_6	PF10_0259	-1.01291	0	-0.903196	0.5
Ks136_5	PF11_0056	-1.01432	0	-0.907537	0.5
E18877_1	PFE0765w	-1.0152	0	-0.95557	0.5
F24631_2	MAL7P1.84	-1.01611	0	-0.981217	0.5
F45296_1	PF07_0118	-1.01704	0	-0.935954	0.5
N128_72	PF14_0407	-1.01849	0	-0.911778	0.5
J53_29	PF10_0143	-1.01943	0	-1.01638	0.5
E714_15	PFE0230w	-1.02163	0	-0.933317	0.5
N128_41	PF14_0420	-1.02234	0	-0.878788	0.5
N133_1	PF14_0702	-1.02437	0	-0.934008	0.5
N132_136	PF14_0341	-1.02659	0	-0.937647	0.5
J198_4	PF10_0273	-1.02769	0	-0.903401	0.5
A12706_1	PFA0420w	-1.03045	0	-0.925987	0.5
D17715_68	PFD0435c	-1.03497	0	-0.899007	0.5
pMAL6P1.120_638	PFF1495w	-1.03725	0	-0.994081	0.5
N177_6	PF14_0228	-1.04574	0	-0.910282	0.5
J252_1	PF10_0108	-1.0481	0	-0.902834	0.5
N140_25	PF14_0506	-1.04861	0	-0.86755	0.5
Km3703_3	PFL1190c	-1.05074	0	-0.87452	0.5
J53_38	PF10_0148	-1.05264	0	-1.27683	0.4
D56470_1	PFI1520w	-1.05405	0	-0.918807	0.5
N155_34	PF14_0032	-1.05414	0	-1.02983	0.5
A25290_1	MAL13P1.413	-1.05547	0	-0.866506	0.5
M6522_5	PF13_0069	-1.05703	0	-0.876966	0.5
J239_10	PF10_0184	-1.05745	0	-0.953035	0.5
Ks117_7	PF11_0147	-1.05821	0	-0.910029	0.5
N165_8	PF14_0041	-1.05992	0	-0.862824	0.5
B431	PFB0640c	-1.06279	0	-1.45639	0.4
ppfcrt_3_552	MAL7P1.27	-1.06882	0	-1.45314	0.4
pPFL1320w_2659	PFL1320w	-1.06922	0	-1.46723	0.4
Ks117_6	PF11_0146	-1.07024	0	-0.917336	0.5
Kn5610_3	PFL2260w	-1.07199	0	-1.31992	0.4
L2_280	PFL0795c	-1.07667	0	-0.921055	0.5
B114	PFB0190c	-1.08671	0	-1.0067	0.5
J33_6	PF10_0024	-1.09176	0	-0.963278	0.5
N132_133	PF14_0342	-1.09907	0	-1.00987	0.5
E20260_6	PFE1420w	-1.10197	0	-1.13139	0.5
J2180_1	PF13_0219	-1.10212	0	-1.47749	0.4
N165_16	PF14_0045	-1.10624	0	-0.940035	0.5
N155_35	PF14_0033	-1.11154	0	-0.899174	0.5
N127_3	PF14_0173	-1.11293	0	-0.967128	0.5
M60243_3	PF13_0298	-1.11352	0	-0.99375	0.5
F71130_4	PFE0840c	-1.12238	0	-0.954602	0.5
N140_3	PF14_0496	-1.12304	0	-1.12218	0.5
J120_2	PF10_0033	-1.12515	0	-1.0167	0.5
F5206_2	PF08_0010	-1.12554	0	-1.00679	0.5
N170_4	PF14_0763, PFL2590w	-1.12683	0	-1.00365	0.5
D56400_4	PF08_0107	-1.12784	0	-1.2615	0.4
F57655_3	PF11_0486	-1.12827	0	-1.01848	0.5
D42243_7	PFD0005w, MAL7P1.56	-1.13286	0	-0.997453	0.5
J1125_1	PF11_0111	-1.14434	0	-0.984023	0.5
D17715_76	PFD0430c	-1.14459	0	-1.56375	0.3
N151_3	PF14_0467	-1.14984	0	-0.967075	0.5
E8314_1	PFE0690c	-1.15025	0	-1.02969	0.5
C88	PFC0135c	-1.1507	0	-1.07884	0.5
N134_113	PF14_0586	-1.16018	0	-1.08374	0.5
J245_3	PF10_0233	-1.16487	0	-1.0892	0.5
M6612_4	PF13_0042	-1.16663	0	-1.11318	0.5
pMAL7P1.178_473	MAL7P1.178	-1.16714	0	-1.12354	0.5
N130_40	PF14_0552	-1.16753	0	-1.02952	0.5
N128_56	PF14_0417	-1.1704	0	-1.03686	0.5
N132_178	PF14_0324	-1.17069	0	-1.2767	0.4
J53_23	PF10_0139	-1.17618	0	-0.994438	0.5
D17715_109	PFD0365c	-1.17802	0	-1.40158	0.4
J1249_1	PFI0005w	-1.18114	0	-1.09313	0.5
J206_6	PF10_0131	-1.18315	0	-1.34647	0.4
C257	PFC0400w	-1.1847	0	-1.03173	0.5
N171_3	PF14_0073	-1.18691	0	-1.0613	0.5
I5572_1	PFL1515c	-1.18893	0	-0.941799	0.5
E263_8	PFE0350c	-1.19042	0	-1.08295	0.5
B325	PFB0470w	-1.19086	0	-1.02665	0.5
E13038_3	PFE0940c	-1.19505	0	-1.79006	0.3
F21429_1	PFE1255w	-1.19949	0	-1.0861	0.5
N152_8	PF14_0125	-1.20114	0	-0.988191	0.5
pMAL6P1.162_5	PFF1290c	-1.2074	0	-1.603	0.3
N130_5	PF14_0571	-1.21069	0	-1.02926	0.5
J388_1	PF10_0194	-1.21104	0	-1.15181	0.5
I17263_1	PFI0155c	-1.2114	0	-1.0694	0.5
F42424_1	PF07_0065	-1.22572	0	-1.10207	0.5
N138_35	PF14_0289	-1.22722	0	-1.4025	0.4
J21_15	PF10_0362	-1.22865	0	-1.31753	0.4
N132_162	PF14_0332	-1.23661	0	-1.18895	0.4
E2667_2	PFL1730c	-1.24459	0	-1.11069	0.5
F35310_1	PFF1350c	-1.25713	0	-1.36121	0.4
Ks75_22	PF11_0037	-1.27938	0	-1.57954	0.3
N130_54	PF14_0542	-1.27972	0	-1.14861	0.5
pPFL1335w_421	PFL1335w	-1.27972	0	-1.33989	0.4
N141_53	PF14_0210	-1.28664	0	-1.24542	0.4
N130_20	PF14_0565	-1.28891	0	-1.41325	0.4
M39175_1	MAL13P1.322	-1.29377	0	-1.55736	0.3
A4732_19	PFA0765c	-1.31182	0	-1.16224	0.4
N137_50	PF14_0676	-1.31436	0	-1.32201	0.4
E26598_1	PF07_0091	-1.32624	0	-1.33459	0.4
M45177_11	PF13_0177	-1.33091	0	-1.50765	0.4
J206_7	PF10_0131	-1.33579	0	-1.75476	0.3
Ks210_16	PF11_0237	-1.3405	0	-1.41769	0.4
D17715_32	PFD0520c	-1.34798	0	-1.71335	0.3
F65467_1	PFF0185c	-1.34988	0	-1.29633	0.4
J212_1	PF10_0246	-1.35889	0	-1.10416	0.5
M41763_1	MAL13P1.197	-1.36948	0	-1.47078	0.4
F6440_1	PF07_0053	-1.38118	0	-1.32531	0.4
B576	PFB0921c	-1.38982	0	-1.62624	0.3
M38941_7	PF13_0351	-1.40717	0	-1.26604	0.4
F59310_5	PF08_0114	-1.43343	0	-1.72655	0.3
pMAL8P1.147_20	MAL8P1.147	-1.43957	0	-1.43317	0.4
E29567_9	PFE0655w	-1.46036	0	-1.15941	0.4
L2_68	PFL0350c	-1.48677	0	-1.26257	0.4
pPFL1340c_2224	PFL1340c	-1.50201	0	-1.6227	0.3
M6483_1	PFL2440w	-1.52109	0	-1.40455	0.4
E13777_2	PFE0610c	-1.53372	0	-1.2922	0.4
B577	PFB0923c	-1.57454	0	-1.86817	0.3
I15763_1	PFI1040c	-1.57692	0	-1.61638	0.3
Ks2508_1	PF10_0047	-1.59684	0	-1.38388	0.4
Ks75_5	PF11_0046	-1.63257	0	-1.4559	0.4
J33_20	PF10_0017	-1.7022	0	-1.61696	0.3
E14176_1	PFE0150c	-1.72174	0	-1.67199	0.3
M6483_3	PFL2440w	-1.907	0	-2.03259	0.2

## Sheet: PN4
oligo ID	ORF	Score(d)	q-value(%)	log2 FC	FC
E19248_5	PFE1415w	2.80841	0	1.11148	2.2
oPFI17655	PFI1695c	2.49081	0	0.959533	1.9
pPFL1825w_23	PFL1825w	2.23748	1.99965	0.89173	1.9
D49176_11	PFD0240c	2.2094	1.99965	1.04333	2.1
J1011_2	PF10_0330	2.20581	1.99965	1.67169	3.2
Ks822_5	PF11_0150	2.15614	2.28285	0.866798	1.8
M17230_2	MAL13P1.251	1.9222	4.36854	0.953436	1.9
D2648_1	PF08_0057	1.90445	4.36854	1.05054	2.1
N134_11	PF14_0627	1.8578	4.36854	1.09137	2.1
oPFI17675	PFI1565w	1.84375	4.36854	1.05009	2.1
Ks75_10	PF11_0043	1.77167	4.65776	0.809776	1.8
Prps19	rps19	-1.25352	4.65776	-1.11773	0.5
Ppla_ORF470_854	ORF470	-1.28261	4.65776	-1.10616	0.5
D17715_91	PFD0405w	-1.32835	4.36854	-0.886783	0.5
L2_163	PFL0545w	-1.34542	4.36854	-0.919167	0.5
B537	PFB0840w	-1.37422	4.18037	-0.942116	0.5
oPFL0068	PFL2310w	-1.40438	4.18037	-1.16545	0.4
M63_1	MAL13P1.290	-1.41847	4.18037	-0.927113	0.5
PtRNA-Ser	tRNA-Ser-2	-1.43203	3.22448	-1.05457	0.5
I15642_1	PFL0935c, MAL7P1.56	-1.43584	3.22448	-0.926678	0.5
pMAL6P1.120_638	PFF1495w	-1.47134	3.22448	-1.14277	0.5
N129_33	PF14_0732	-1.50323	3.16867	-0.885055	0.5
I15763_1	PFI1040c	-1.53354	3.16867	-0.95702	0.5
B117	PFB0194w	-1.54803	2.28285	-0.9667	0.5
pPFL1340c_2224	PFL1340c	-1.58178	1.99965	-0.932972	0.5
N137_50	PF14_0676	-1.67331	1.87809	-0.897772	0.5
E18031_10	PFE1045c	-1.7323	1.86815	-1.00991	0.5
N134_113	PF14_0586	-1.73526	1.86815	-0.864807	0.5
D17715_109	PFD0365c	-1.76044	1.86815	-1.00525	0.5
F62483_1	PFE0065w	-1.78225	1.86815	-1.28484	0.4
D17715_27	PFD0530c	-1.79043	1.86815	-0.878603	0.5
N165_16	PF14_0045	-1.79231	1.86815	-0.930509	0.5
Kn722_1	PF10_0374	-1.79262	1.86815	-0.914923	0.5
N155_34	PF14_0032	-1.79616	1.86815	-0.967866	0.5
Ppla_tRNA-Val_2	tRNA-Val	-1.80247	1.86815	-1.33872	0.4
N138_35	PF14_0289	-1.81261	1.86815	-0.99109	0.5
F45387_1	PF07_0102	-1.81415	1.86815	-1.00421	0.5
Kn3690_3	PFL1395c	-1.81715	1.86815	-0.911398	0.5
PtRNA-Thr	tRNA-Thr, LSU-1	-1.82518	1.86815	-0.980592	0.5
pPFL1415w_1260	PFL1415w	-1.84111	1.86815	-0.988949	0.5
M6483_3	PFL2440w	-1.85265	1.86815	-1.10033	0.5
D17715_78	PFD0430c	-1.85748	1.86815	-1.29334	0.4
pPF08_0117_2701	PF08_0117	-1.87971	1.86815	-1.1966	0.4
pPF10_0105_89	PF10_0105	-1.90675	1.86815	-1.00163	0.5
pPF07_0110_347	PF07_0110	-1.92734	0	-0.888624	0.5
oPFF72436	PFF0855c	-1.92939	0	-0.864711	0.5
J227_3	PF10_0244	-1.94081	0	-0.946935	0.5
M45542_1	MAL13P1.169	-1.94824	0	-0.862824	0.5
oPFI17727	PFI0640c	-1.96204	0	-0.876477	0.5
ppfcrt_3_552	MAL7P1.27	-2.05302	0	-0.953422	0.5
N132_162	PF14_0332	-2.10727	0	-1.20833	0.4
A18792_6	PFA0005w	-2.11022	0	-1.00489	0.5
Ks818_1	PF11_0338	-2.13338	0	-1.16265	0.4
N134_100	PF14_0594	-2.21263	0	-1.12916	0.5
N165_6	PF14_0039	-2.26975	0	-0.916011	0.5
B577	PFB0923c	-2.29026	0	-1.26983	0.4
M6522_5	PF13_0069	-2.54474	0	-0.997833	0.5
E2283_7	PFE0130c	-2.59388	0	-1.69247	0.3
Ks1030_1	PF11_0415	-2.64174	0	-1.13481	0.5
Ks1238_1	PF11_0384	-2.97315	0	-1.14056	0.5
E598_1	PFE0065w	-3.73935	0	-1.68905	0.3

## Sheet: PN24
Oligo ID	ORF	Score(d)	q-value(%)	log2 FC	FC
Prps11	rps11	1.1249	0	1.30975	2.5
Prps19	rps19	1.07291	0	1.32468	2.5
M45177_16	MAL13P1.170	1.06944	0	1.98734	4
pPFA0335w_427	PFA0335w	1.05215	0	1.95197	3.9
oPFK12901	PF11_0336	1.03883	0	1.6504	3.1
D8125_1	PFE0650c	1.01593	0	1.23658	2.4
N141_45	PF14_0215	0.998502	0	1.39293	2.6
oPFL0032	PFL2620w	0.989526	0	1.49334	2.8
Prps4	rps4	0.98337	0	1.22191	2.3
Ks510_10	PF11_0381	0.980283	0	1.15452	2.2
N138_90	PF14_0308	0.974229	0	1.264	2.4
L2_148	PFL0510c	0.963937	0	1.10564	2.2
J232_2	PF10_0260	0.956114	0	1.05497	2.1
M29456_8	MAL13P1.146	0.936134	0	1.1402	2.2
Ks26_17	PF11_0114	0.932771	0	1.01562	2
F41817_1	PFF0515c	0.925897	0	1.23943	2.4
F59325_1	PFF0360w	0.924963	0	1.15674	2.2
Prps7	rps7	0.918621	0	1.04621	2.1
F11570_1	MAL8P1.123	0.906777	0	1.06741	2.1
I4989_1	PFI1115c	0.901599	0	1.11997	2.2
Ks248_3	PF11_0247	0.892798	0	1.09867	2.1
D33539_87	PFD0855c	0.890216	0	1.11668	2.2
N134_20	PF14_0625	0.878309	0.918717	1.00438	2
L1_101	PFL0175c	0.872484	0.918717	1.02173	2
D5782_1	PFF1260c	0.86417	1.45324	1.2621	2.4
E26771_1	PFE1035c	0.860608	1.45324	0.944699	1.9
F30316_1	PF07_0122	0.852914	1.45324	0.968621	2
I9715_1	PFI0775w	0.852875	1.45324	1.03762	2.1
F10154_1	PFF0225w	0.848768	1.45324	1.00696	2
L2_228	PFL0695c	0.847016	1.45324	1.20108	2.3
B322	PFB0465c	0.84305	1.45324	0.922914	1.9
oPFL0054	PFL1680w	0.838861	1.45324	0.897693	1.9
Ppla_tRNA-ArgPrime_2	tRNA-Arg-2	0.835865	1.45324	1.0814	2.1
L2_196	PFL0610w	0.831879	1.45324	1.13063	2.2
M43418_1	PF13_0014	0.830091	1.45324	1.03479	2
I11448_5	PFI0265c	0.827328	1.45324	0.994703	2
D33539_99	PFD0870w	0.824409	1.45324	0.998156	2
Ks509_7	PF11_0179	0.814302	1.45324	0.872008	1.8
oPFF72485	PFF1430c	0.810632	1.45324	1.09418	2.1
Ks838_3	PF11_0272	0.809076	1.45324	0.937657	1.9
M18924_16	MAL13P1.167	0.80866	1.45324	0.944367	1.9
N132_88	PF14_0366	0.807335	1.45324	1.02733	2
Kn5587_2	MAL7P1.119	0.807306	1.45324	0.953881	1.9
Ks664_35	PF11_0069	0.802527	1.45324	0.880451	1.8
F8956_1	MAL8P1.75	0.800881	1.45324	1.04686	2.1
A25493_1	PFA0390w	0.797483	1.45324	1.18912	2.3
M27955_1	MAL13P1.157	0.795146	1.45324	0.977999	2
E20424_1	PFF1365c	0.788717	1.45324	0.932375	1.9
N136_3	PF14_0247	0.785762	1.45324	0.899918	1.9
B110	PFB0180w	0.784636	1.45324	0.935446	1.9
F36958_1	PFF1145c	0.781986	1.45324	1.10879	2.2
Ks828_1	PF11_0385	0.779683	1.45324	0.925902	1.9
N134_34	PF14_0619	0.777661	1.75282	0.950304	1.9
oPFD66990	PFD0255w	0.775394	1.75282	1.09259	2.1
oPFB0680	PFB0395w	0.77286	1.75282	0.992489	2
oPFC0775	PFC0912w	0.772054	1.75282	0.955484	1.9
F37850_1	PFI1395w	0.771921	1.75282	0.952621	1.9
E19278_2	PFE1085w	0.768015	1.75282	0.968546	2
B370	PFB0535w	0.767922	1.75282	0.824192	1.8
Prpl14	rpl14	0.765238	1.75282	0.948492	1.9
oPFL0011	PFL0585w	0.76245	1.75282	0.907847	1.9
F20560_1	PF07_0071	0.762222	1.75282	0.958857	1.9
M36520_4	PF13_0149	0.759252	1.75282	1.23082	2.3
I3555_1	PFI1005w	0.7583	1.75282	0.936683	1.9
F35105_1	PF07_0119	0.757529	1.75282	0.842435	1.8
M49439_1	MAL13P1.241	0.752082	1.75282	0.998021	2
Ks76_3	PF11_0420	0.751949	1.75282	0.827582	1.8
E24677_1	PFE0560c	0.749989	1.75282	0.81129	1.8
D15909_4	PFD1135c	0.747984	1.75282	0.896438	1.9
F29309_1	PFI0430c	0.745964	1.75282	0.823628	1.8
M34743_3	MAL13P1.328	0.745634	1.75282	0.89572	1.9
Km2326_6	PF10_0005	0.73999	1.98827	0.85102	1.8
I16629_1	PFI1020c	0.738911	1.98827	0.850355	1.8
F67973_1	PF07_0100	0.737875	1.98827	1.14097	2.2
M38941_9	PF13_0350	0.735367	1.98827	0.984706	2
J326_1	PF10_0242	0.735229	1.98827	0.930077	1.9
F46183_2	MAL7P1.128	0.734684	1.98827	0.8736	1.8
E23643_1	PFE0055c	0.732616	1.98827	0.840517	1.8
N138_92	PF14_0309	0.732591	1.98827	0.916889	1.9
Ks387_8	PF11_0295	0.730376	1.98827	0.919028	1.9
E13365_1	PFE1315w	0.730066	1.98827	1.19291	2.3
C584	PFC0885c	0.729664	1.98827	0.850173	1.8
I1136_2	PF10_0399, PF14_0768, PFL2655w, PFD0045c, PFI0050c, PFB1040w, PF14_0003, PF07_0136, PF10_0003, PFE0015c, PFB1015w, PFI0025c, PFE0025c, PF10_0402, PF10_0401, PFB1005w, PF14_0008, PFE1630w, PFA0095c, PFF0040c, PFF0045c	0.72923	1.98827	0.929835	1.9
M21508_2	PF13_0305, PF13_0304	0.728045	1.98827	0.940325	1.9
F18770_1	PF07_0134	0.727917	1.98827	0.88222	1.8
oPFBLOB0091	PFE0865c	0.72244	1.98827	0.811841	1.8
A8109_9	PFA0295c	0.720231	1.98827	0.859586	1.8
F25438_3	MAL7P1.29	0.719244	1.98827	1.04324	2.1
Kn585_3	PFI0095c	0.719066	1.98827	0.839482	1.8
J69_1	PF10_0091	0.71885	1.98827	0.846834	1.8
oPFK12894	PF11_0039	0.716488	1.98827	0.911483	1.9
F62233_2	MAL7P1.131	0.71623	1.98827	0.914601	1.9
N175_16	PF14_0148	0.715594	1.98827	0.808044	1.8
B506	PFB0790c	0.710448	1.98827	0.818829	1.8
Ppla_tRNA-Val_2	tRNA-Val	0.708626	1.98827	1.11553	2.2
oPFD67009	PFD0020c	0.707841	1.98827	0.895837	1.9
Ks210_15	PF11_0236	0.707561	1.98827	0.875227	1.8
I496_1	PFI0690c	0.707551	1.98827	0.991008	2
Ppla_ORF101_110	ORF101	0.706797	1.98827	0.894097	1.9
N135_23	PF14_0633	0.705805	1.98827	1.09189	2.1
J167_14	PF10_0335	0.704344	1.98827	1.05674	2.1
oPFL0113	PFL1040w	0.704293	1.98827	0.856739	1.8
F47160_1	MAL7P1.177	0.701573	1.98827	0.888644	1.9
D16785_9	PFD1095w	0.70107	1.98827	0.864355	1.8
Km302_2	PFL1295w	0.700336	1.98827	0.861579	1.8
Ks497_2	PF11_0257	0.697637	2.1392	1.04164	2.1
I12038_2	PFI1465w	0.694733	2.1392	1.00486	2
N135_1	PF14_0644	0.689306	2.1392	0.860475	1.8
A15774_2	PF07_0078	0.686174	2.2071	0.812875	1.8
oPFF72448	PFF0715c	0.683559	2.2071	0.813076	1.8
oPFB0668	PFB0865w	0.681791	2.2071	0.954983	1.9
N149_2	PF14_0480	0.681438	2.2071	0.919482	1.9
E8225_2	PFE1240w	0.672919	2.2071	0.810249	1.8
B95	PFB0160w	0.672808	2.2071	0.907183	1.9
D51731_2	PFB0015c, PFL2625w, PFA0760w, PF14_0004, PF10_0005, PFD0030c, PFC1095w, PFL2660w, PFI0065w, PFI0035c, PFI0020w, PF08_0138, PF07_0135, PFF1565c, PFD0055w, PF10_0398, MAL1P1.3a, PF14_0769, PF11_0009, PF10_0396, PF10_0002, PF07_0138, PFF0015c, PFD0040c, PF11_0021, PFF0025w, PFC1115w, MAL13P1.500, PF14_0002, MAL13P1.4, PF13_0005, PFL0025c, PF10_0405, PF10_0004, PFI1825w, PFI1815c, PFI0010c, PF08_0139…	0.672078	2.2071	0.901356	1.9
F66126_1	PFI0015c	0.670948	2.2071	0.989091	2
E17542_1	PFE1040c	0.670321	2.2071	0.807722	1.8
D15909_5	PFD1135c	0.668441	2.2071	0.90763	1.9
F52917_1	MAL7P1.37	0.66844	2.2071	0.842088	1.8
L2_150	PFL0520c	0.667758	2.2071	0.841399	1.8
PtRNA-Ser2	tRNA-Ser-1	0.665474	2.2071	0.820443	1.8
PtRNA-His	tRNA-His	0.663571	2.2071	0.86661	1.8
oPFL0104	PFL2390c	0.662607	2.2071	0.834004	1.8
J53_22	PF10_0139	0.660479	2.2071	1.0766	2.1
F33628_1	PFF1365c	0.660464	2.2071	0.918366	1.9
Ks2_9	PF11_0160	0.656652	2.2071	0.848034	1.8
F71755_1	PFF0330w	0.655546	2.2071	1.05693	2.1
F23545_1	PFI1500w	0.654031	2.2071	0.848133	1.8
PtRNA-Phe	tRNA-Phe, tRNA-Gln	0.650869	2.33937	0.842489	1.8
I13901_1	PFI0905w	0.64876	2.33937	1.01594	2
A10325_29	PFA0110w	0.648578	2.33937	0.819627	1.8
oPFG0040	PF07_0009	0.648334	2.33937	1.08484	2.1
F65698_1	MAL8P1.64	0.647069	2.33937	1.05539	2.1
E3612_2	PFF0715c	0.646974	2.33937	0.81726	1.8
Ks370_2	PF11_0268	0.645231	2.33937	0.887081	1.8
I6658_2	PFI0735c	0.641634	2.33937	0.816198	1.8
I6204_1	PFI1370c	0.639195	2.33937	0.892538	1.9
Z_7_90	MAL8P1.142	0.638588	2.33937	0.899347	1.9
B424	PFB0620w	0.634936	2.33937	1.08793	2.1
F11007_3	PF14_0005, PFE1630w, PFE0015c, PFI0050c, PFD0045c, PFB1015w, PFI0025c, PFE0025c, PFB1005w, PF14_0008, PF13_0006, PFL2630w, PFL0015c, PF10_0402, PF10_0401, PF10_0003, PFF0045c, PFD1010w, PFA0710c, PF14_0770, PF11_0515, PF14_0768, PF14_0003, PFL2655w, PF10_0399, PF10_0006, PF07_0136, PFF1585w, PFB1040w, PF10_0404, PF07_0137, PFA0745w, PFA0095c, PFB0055c	0.634904	2.33937	1.04114	2.1
pPFL0920c_1889	PFL0920c	0.629978	2.33937	0.914283	1.9
oPFF72493	PFF0740c	0.629567	2.33937	0.913698	1.9
C453	PFC0701w	0.626353	2.33937	0.816492	1.8
oPFBLOB0043	PFI0045c	0.625419	2.33937	0.993577	2
F25543_1	MAL7P1.77	0.624485	2.33937	0.810004	1.8
E714_14	PFE0225w	0.622399	2.33937	1.38005	2.6
D6287_62	PFD0205c	0.62141	2.33937	1.06273	2.1
Kn3094_1	PFI0185w	0.616652	3.18891	0.865681	1.8
D16785_33	PFD1045c	0.615737	3.18891	0.88052	1.8
pPF11_0005_9	PF11_0005	0.610958	3.18891	1.49438	2.8
F50580_1	PF08_0084	0.610327	3.18891	0.879113	1.8
B388	PFB0575c	0.608971	3.18891	0.95549	1.9
B446	PFB0670c	0.608156	3.18891	0.862746	1.8
oPFF72430	PFF1025c	0.605091	3.18891	1.05216	2.1
pPF10_0134_457	PF10_0134	0.604018	3.18891	1.08755	2.1
Kn8017_1	PFL1365w	0.602838	3.18891	1.07635	2.1
pPFI1270w_568	PFI1270w	0.602244	3.18891	1.34243	2.5
F41385_2	PF08_0118	0.600169	3.47515	0.820564	1.8
oPFL0031	PFL2640c	0.59695	3.47515	0.902352	1.9
Ppla_tRNA-Ala_1	tRNA-Ala	0.595864	3.47515	0.85017	1.8
oPFA32038	PFA0220w	0.592315	3.47515	0.824949	1.8
F19846_4	PFE0770w	0.59204	3.47515	0.831764	1.8
pMAL8P1.36_105	MAL8P1.36	0.59085	3.47515	1.41402	2.7
A12312_1	PFA0375c	0.585552	3.47515	0.898703	1.9
E8314_2	PFE0685w	0.580909	3.71576	0.880636	1.8
pMAL6P1.124_55	PFF1475c	0.577408	3.71576	0.919523	1.9
oPFBLOB0138	PFI1575c	0.570694	3.71576	0.924754	1.9
J21_6	PF10_0367	0.567856	3.71576	0.828855	1.8
oPFK12890	PF11_0377	0.565046	4.27007	0.893904	1.9
oPFB0681	PFB1015w	0.563767	4.27007	0.948401	1.9
D52830_1	MAL7P1.145	0.554449	4.27007	0.832286	1.8
I660_1	PFI0940c	0.553053	4.67901	0.816096	1.8
pMAL6P1.209_513	PFF1055c	0.548935	4.67901	0.888336	1.9
Ppla_tRNA-Ile	tRNA-Ile	0.546965	4.67901	0.8242	1.8
E15771_1	PF08_0126	-0.613086	4.67901	-0.947404	0.5
C578	PFC0870w	-0.613509	4.67901	-0.937356	0.5
C217	PFC0320w	-0.624857	4.67901	-1.26904	0.4
N143_9	PF14_0202	-0.639197	4.67901	-0.904058	0.5
I5700_1	PFI1415w	-0.641166	4.67901	-0.882806	0.5
M24933_19	MAL13P1.246	-0.653986	4.27007	-0.890999	0.5
I4780_1	PFI1000w	-0.654863	4.27007	-0.999231	0.5
F67294_1	MAL7P1.162	-0.661602	4.27007	-0.924069	0.5
F6919_1	PFF0975c	-0.662915	4.27007	-1.62015	0.3
J212_1	PF10_0246	-0.664366	4.27007	-0.875442	0.5
N151_31	PF14_0457	-0.671658	4.27007	-0.978279	0.5
pMAL6P1.96_250	PFF0460w	-0.672473	4.27007	-0.885142	0.5
oPFM60552	PF13_0284	-0.677774	4.27007	-1.36353	0.4
Kn5414_1	PFL1585c	-0.683046	4.27007	-0.936566	0.5
B197	PFB0315w	-0.687705	4.27007	-0.958578	0.5
Kn201_14	PF10_0328	-0.690306	4.27007	-0.889746	0.5
I13124_2	PFI0835c	-0.694322	4.27007	-0.905172	0.5
F31855_1	MAL8P1.60	-0.694804	4.27007	-0.929918	0.5
C233	PFC0345w	-0.695448	4.27007	-1.21659	0.4
N134_45	PF14_0614	-0.697381	4.27007	-1.06841	0.5
N145_40	PF14_0010, PF13_0010	-0.698488	4.27007	-0.889533	0.5
J22_1	PF10_0090	-0.699092	4.27007	-0.872861	0.5
A21885_14	PFA0420w	-0.701431	4.27007	-0.866821	0.5
pPF14_0163_33	PF14_0163	-0.712754	4.27007	-0.86546	0.5
D17715_78	PFD0430c	-0.716828	4.27007	-1.12466	0.5
N134_107	PF14_0588	-0.717952	4.27007	-0.941273	0.5
Ks1717_1	PF11_0466	-0.718583	4.27007	-1.03305	0.5
N155_35	PF14_0033	-0.724793	3.71576	-0.93521	0.5
D56736_1	PFL1955w	-0.729845	3.71576	-1.02576	0.5
A14801_37	PFA0655w	-0.736769	3.71576	-0.865147	0.5
N156_5	MAL13P1.112	-0.737113	3.71576	-0.967025	0.5
N150_13	PF14_0115	-0.737379	3.71576	-0.895455	0.5
J352_8	PF10_0310	-0.738897	3.71576	-0.940946	0.5
N128_85	PF14_0401	-0.743476	3.71576	-0.942599	0.5
N131_52	PF14_0140	-0.743493	3.71576	-0.905431	0.5
A4732_19	PFA0765c	-0.746467	3.71576	-1.05507	0.5
N141_53	PF14_0210	-0.750222	3.71576	-0.974606	0.5
Km1590_2	PFL1960w	-0.759283	3.71576	-0.954487	0.5
F58851_1	PFE0130c	-0.761107	3.71576	-0.904952	0.5
L1_47	PFL0075w	-0.762168	3.71576	-1.01895	0.5
Ks245_2	PF11_0240	-0.771717	3.71576	-0.976097	0.5
Ks98_2	PF11_0528	-0.792703	3.47515	-0.913235	0.5
J1588_1	PFI1265w	-0.801323	3.18891	-0.910473	0.5
N151_58	PF14_0445	-0.804544	3.18891	-0.972329	0.5
Km1570_4	PFL0975w	-0.805332	3.18891	-0.995769	0.5
N132_139	PF14_0339	-0.80701	3.18891	-0.988863	0.5
F55150_2	PFI1830c, MAL7P1.56, PFF1580c	-0.80951	3.18891	-0.933861	0.5
N155_7	PF14_0023	-0.810303	3.18891	-1.08605	0.5
E15452_2	PFE0040c	-0.813918	3.18891	-0.951171	0.5
C350	PFC0525c	-0.817978	3.18891	-0.935276	0.5
N158_3	PF14_0654	-0.819982	3.18891	-0.912295	0.5
E24685_1	PFF1440w	-0.822385	3.18891	-1.0581	0.5
D21102_1	PFB0655c	-0.82555	3.18891	-0.923446	0.5
C447	PFC0690c	-0.825818	3.18891	-0.921454	0.5
E2667_2	PFL1730c	-0.828136	3.18891	-0.997306	0.5
N159_56	PF14_0070	-0.831893	3.18891	-0.904265	0.5
N134_2	PF14_0630	-0.835034	3.18891	-0.895054	0.5
A12706_1	PFA0420w	-0.843056	3.18891	-0.92859	0.5
J12_1	PF10_0378	-0.843741	3.18891	-0.977788	0.5
N151_35	PF14_0455	-0.853283	3.18891	-0.918645	0.5
N141_36	PF14_0221	-0.866613	3.18891	-1.00502	0.5
E714_15	PFE0230w	-0.882846	3.18891	-0.989586	0.5
L2_97	PFL0390c	-0.902746	3.18891	-1.1278	0.5
D17715_32	PFD0520c	-0.924977	3.18891	-1.06935	0.5
pPFL2130w_3690	PFL2130w	-0.988958	3.18891	-1.07261	0.5
