# Supplementary material for: Global gene expression profiling of Plasmodium falciparum in response to the anti-malarial drug pyronaridine
Source: Malar J. 2011 Aug 18;10:242. doi: 10.1186/1475-2875-10-242 (PMC3224238; doi:10.1186/1475-2875-10-242)
Supplement: Additional file 2 — Null distribution of overlapping microarray features from PN and CQ drug treatments determined by Monte Carlo modelling. [file 1475-2875-10-242-S2.XLSX]

## Sheet: Sheet1
Number of overlapping features	Number of occurrences	p-value
0		0
1	343	0.000343
2	1897	0.001897
3	7280	0.00728
4	18408	0.018408
5	38223	0.038223
6	65313	0.065313
7	95000	0.095
8	118901	0.118901
9	131587	0.131587
10	130534	0.130534
11	116024	0.116024
12	93900	0.0939
13	69351	0.069351
14	47490	0.04749
15	29910	0.02991
16	17389	0.017389
17	9452	0.009452
18	4888	0.004888
19	2302	0.002302
20	1051	0.001051
21	461	0.000461
22	173	0.000173
23	64	6.4e-05
24	24	2.4e-05
25	6	6e-06
26	4	4e-06
27	1	1e-06
