# Supplementary material for: Global gene expression profiling of Plasmodium falciparum in response to the anti-malarial drug pyronaridine
Source: Malar J. 2011 Aug 18;10:242. doi: 10.1186/1475-2875-10-242 (PMC3224238; doi:10.1186/1475-2875-10-242)
Supplement: Additional file 3 — Comparison of features showing significant changes in expression under different drug treatments. [file 1475-2875-10-242-S3.XLSX]

## Sheet: overlapping_features
CQ_significant	PN_significant	Pyrimethamine24h_significant				PN/CQ overlap		CQ/Pyrimethamine overlap		PN/Pyrimethamine overlap
A12706_1	A12706_1	D42243_7				A12706_1		D42243_7		M6483_3
A25290_1	A4732_19	E263_8				A4732_19		E263_8		N155_34
A3310_1	B110	F14029_1				B110		F14029_1		A10325_29
A3310_19	B117	J1125_1				B117		J1125_1		A25493_1
A4732_19	B506	J120_2				B506		J120_2		D51731_2
B110	B577	M6483_3				B577		M6483_3		F46183_2
B114	D17715_109	N155_34				D17715_109		N155_34		F62483_1
B117	D17715_32	oPFL0004				D17715_32		oPFL0004		J22_1
B325	E13365_1	A10325_29				E13365_1				Km1590_2
B431	E18031_10	A25493_1				E18031_10
B506	E2667_2	D51731_2				E2667_2
B576	E714_15	F46183_2				E714_15
B577	F11570_1	F62483_1				F11570_1
C257	I15763_1	J22_1				I15763_1
C446	J212_1	Km1590_2				J212_1
C88	Kn3690_3	A10325_10				Kn3690_3
D17715_109	Kn5587_2	A10325_16				Kn5587_2
D17715_136	Ks1238_1	A14801_5				Ks1238_1
D17715_32	Ks818_1	A18792_20				Ks818_1
D17715_68	M29456_8	A8109_21				M29456_8
D17715_76	M6483_3	aI16629_1				M6483_3
D42243_29	M6522_5	aJ151_11_241				M6522_5
D42243_45	N129_33	aN150_53_584				N129_33
D42243_7	N132_162	B140				N132_162
D56400_4	N134_113	B204				N134_113
D56470_1	N134_20	B244				N134_20
E13038_3	N135_23	B264				N135_23
E13140_2	N137_50	B324				N137_50
E13365_1	N138_35	B362				N138_35
E13777_2	N141_53	B391				N141_53
E14176_1	N155_34	B515				N155_34
E18031_10	N155_35	B665				N155_35
E18031_6	N165_16	C296				N165_16
E18877_1	oPFL0032	C569				oPFL0032
E20260_6	oPFL0054	C649				oPFL0054
E25593_1	oPFL0113	C684				oPFL0113
E263_8	pMAL6P1.120_638	C73				pMAL6P1.120_638
E26598_1	ppfcrt_3_552	D12635_33				ppfcrt_3_552
E26609_1	pPFL1340c_2224	D17715_111				pPFL1340c_2224
E2667_2	Prps19	D17715_28				Prps19
E29567_9	A10325_29	D17715_89
E3554_1	A12312_1	D23156_33
E714_15	A14801_37	D33539_3
E8314_1	A15774_2	D33539_85
F11570_1	A18792_6	D49942_3
F14029_1	A21885_14	D61496_1
F20234_1	A25493_1	E10359_5
F21429_1	A8109_9	E10758_3
F22946_1	B197	E12201_2
F23526_2	B322	E12394_2
F23940_2	B370	E12852_1
F24631_2	B388	E15697_1
F30728_1	B424	E17057_1
F3277_1	B446	E17330_2
F33146_1	B537	E17521_1
F35204_1	B95	E18550_1
F35310_1	C217	E20360_6
F42424_1	C233	E24075_1
F44892_1	C350	E26598_3
F45296_1	C447	E26964_1
F5206_2	C453	E27173_1
F54589_3	C578	E3185_6
F57655_2	C584	E4159_4
F57655_3	D15909_4	E5148_2
F59310_5	D15909_5	E7745_2
F60089_1	D16785_33	F10935_2
F6440_1	D16785_9	F11776_1
F65467_1	D17715_27	F1332_1
F67192_1	D17715_78	F17434_2
F71130_4	D17715_91	F17495_1
I1431_1	D21102_1	F17612_1
I15363_1	D2648_1	F18417_1
I15363_2	D33539_87	F18577_5
I15763_1	D33539_99	F18577_6
I17263_1	D49176_11	F20224_1
I5572_1	D51731_2	F21981_2
I6724_1	D52830_1	F23185_1
I8058_1	D56736_1	F23846_3
I8332_1	D5782_1	F23916_1
I9688_1	D6287_62	F24041_1
J1058_1	D8125_1	F26044_2
J1125_1	E15452_2	F28313_1
J120_2	E15771_1	F30127_1
J1249_1	E17542_1	F31053_2
J198_4	E19248_5	F35393_1
J206_6	E19278_2	F35570_2
J206_7	E20424_1	F38025_1
J21_15	E2283_7	F42069_1
J212_1	E23643_1	F42637_1
J2180_1	E24677_1	F43935_4
J227_1	E24685_1	F45342_2
J232_6	E26771_1	F46181_1
J239_10	E3612_2	F49178_1
J245_3	E598_1	F5128_8
J252_1	E714_14	F54088_1
J33_20	E8225_2	F54091_1
J33_27	E8314_2	F55697_1
J33_6	F10154_1	F60196_1
J388_1	F11007_3	F62877_1
J53_23	F18770_1	F63188_3
J53_29	F19846_4	F63677_2
J53_38	F20560_1	F63860_1
Km3703_3	F23545_1	F64400_1
Kn3690_3	F25438_3	F64732_1
Kn5299_2	F25543_1	F67707_1
Kn5587_2	F29309_1	F69576_1
Kn5610_3	F30316_1	F71033_3
Kn8391_1	F31855_1	F7288_1
Kn8409_1	F33628_1	F7508_2
Ks1022_8	F35105_1	F9091_1
Ks117_6	F36958_1	I12057_1
Ks117_7	F37850_1	I13674_5
Ks1238_1	F41385_2	I14393_1
Ks136_5	F41817_1	I14413_3
Ks186_1	F45387_1	I15913_1
Ks210_16	F46183_2	I16936_3
Ks2508_1	F47160_1	I4487_1
Ks48_2	F50580_1	I5974_1
Ks75_22	F52917_1	J120_17
Ks75_5	F55150_2	J1443_1
Ks818_1	F58851_1	J151_11
L1_48	F59325_1	J151_5
L2_280	F62233_2	J183_6
L2_68	F62483_1	J1901_1
M1343_2	F65698_1	J198_2
M28249_5	F66126_1	J245_13
M29456_8	F67294_1	J245_9
M36754_23	F67973_1	J44_4
M38941_7	F6919_1	J45_1
M39175_1	F71755_1	J512_1
M3928_2	F8956_1	J53_42
M41763_1	I1136_2	J58_2
M45177_11	I11448_5	J64_1
M58784_1	I12038_2	J65_14
M60243_3	I13124_2	J915_1
M6483_1	I13901_1	Kn1058_1
M6483_3	I15642_1	Kn1993_1
M6522_2	I16629_1	Kn2008_4
M6522_5	I3555_1	Kn2029_3
M6612_4	I4780_1	Kn2173_1
M789_3	I496_1	Kn2562_1
M8032_1	I4989_1	Kn2880_1
N127_3	I5700_1	Kn3360_5
N128_41	I6204_1	Kn3698_4
N128_56	I660_1	Kn4044_1
N128_72	I6658_2	Kn7943_1
N128_86	I9715_1	Kn8027_1
N129_33	J1011_2	Ks101_1
N130_1	J12_1	Ks106_5
N130_20	J1588_1	Ks155_2
N130_31	J167_14	Ks189_2
N130_40	J21_6	Ks2_1
N130_5	J22_1	Ks244_9
N130_54	J227_3	Ks25_1
N132_133	J232_2	Ks25_12
N132_136	J326_1	Ks379_3
N132_162	J352_8	Ks51_5
N132_178	J53_22	Ks625_10
N133_1	J69_1	Ks732_3
N134_113	Km1570_4	Ks81_2
N134_140	Km1590_2	Ks826_1
N134_20	Km2326_6	Ks83_15
N134_78	Km302_2	Ks83_18
N135_23	Kn201_14	Ks83_5
N135_8	Kn3094_1	Ks89_3
N137_50	Kn5414_1	Ks98_5
N138_35	Kn585_3	L1_11
N140_25	Kn722_1	L1_42
N140_3	Kn8017_1	L1_63
N141_53	Ks1030_1	L2_155
N151_3	Ks1717_1	L2_175
N152_8	Ks2_9	L2_48
N155_34	Ks210_15	L2_7
N155_35	Ks245_2	L3_35
N165_16	Ks248_3	M1254_1
N165_8	Ks26_17	M12812_6
N170_4	Ks370_2	M13642_1
N171_3	Ks387_8	M16857_1
N177_6	Ks497_2	M22193_8
oPFI17673	Ks509_7	M23550_7
oPFK12897	Ks510_10	M24561_16
oPFL0004	Ks664_35	M25344_2
oPFL0032	Ks75_10	M25872_5
oPFL0032	Ks76_3	M26091_3
oPFL0054	Ks822_5	M26251_1
oPFL0113	Ks828_1	M31208_1
pMAL13P1.65_103	Ks838_3	M34743_1
pMAL6P1.120_638	Ks98_2	M35930_8
pMAL6P1.162_5	L1_101	M37499_1
pMAL6P1.163_2486	L1_47	M37949_2
pMAL6P1.269_0	L2_148	M38757_7
pMAL7P1.161_211	L2_150	M40872_1
pMAL7P1.178_473	L2_163	M45177_8
pMAL8P1.147_20	L2_196	M45542_5
pPF14_0167_198	L2_228	M50030_1
pPFA0435w_939	L2_97	M53742_1
ppfcrt_3_552	M17230_2	M53850_2
pPFE1190c_105	M18924_16	M54370_2
pPFI1530c_571	M21508_2	M56268_1
pPFL1320w_2659	M24933_19	M56512_18
pPFL1335w_421	M27955_1	M58298_3
pPFL1340c_2224	M34743_3	M58736_5
pPFL1835w_1015	M36520_4	N128_32
Prps19	M38941_9	N128_74
PtRNA-Glu	M43418_1	N128_80
	M45177_16	N130_25
	M45542_1	N132_124
	M49439_1	N132_15
	M63_1	N132_156
	N128_85	N132_24
	N131_52	N132_57
	N132_139	N133_39
	N132_88	N134_57
	N134_100	N134_80
	N134_107	N138_105
	N134_11	N138_97
	N134_2	N143_14
	N134_34	N143_5
	N134_45	N143_55
	N135_1	N149_9
	N136_3	N150_50
	N138_90	N151_14
	N138_92	N157_6
	N141_36	N159_4
	N141_45	N175_14
	N143_9	N185_6
	N145_40	N231_1
	N149_2	oPFA32036
	N150_13	oPFBLOB0001
	N151_31	oPFBLOB0075
	N151_35	oPFBLOB0149
	N151_58	oPFC0760
	N155_7	oPFF72443
	N156_5	oPFF72452
	N158_3	oPFF72455
	N159_56	oPFF72491
	N165_6	oPFG0015
	N175_16	oPFG0034
	oPFA32038	oPFH0005
	oPFB0668	oPFI17647
	oPFB0680	oPFI17668
	oPFB0681	oPFK12893
	oPFBLOB0043	oPFK12900
	oPFBLOB0091	oPFL0009
	oPFBLOB0138	oPFL0028
	oPFC0775	oPFL0049
	oPFD66990	oPFL0124
	oPFD67009	oPFM60472
	oPFF72430	oPFM60526
	oPFF72436	OTHER0001
	oPFF72448	OTHER0003
	oPFF72485	Prpl16
	oPFF72493	PtRNA-Gly
	oPFG0040	Z_7_60
	oPFI17655
	oPFI17675
	oPFI17727
	oPFK12890
	oPFK12894
	oPFK12901
	oPFL0011
	oPFL0031
	oPFL0068
	oPFL0104
	oPFM60552
	pMAL6P1.124_55
	pMAL6P1.209_513
	pMAL6P1.96_250
	pMAL8P1.36_105
	pPF07_0110_347
	pPF08_0117_2701
	pPF10_0105_89
	pPF10_0134_457
	pPF11_0005_9
	pPF14_0163_33
	pPFA0335w_427
	pPFI1270w_568
	pPFL0920c_1889
	pPFL1415w_1260
	pPFL1825w_23
	pPFL2130w_3690
	Ppla_ORF101_110
	Ppla_ORF470_854
	Ppla_tRNA-Ala_1
	Ppla_tRNA-ArgPrime_2
	Ppla_tRNA-Ile
	Ppla_tRNA-Val_2
	Prpl14
	Prps11
	Prps4
	Prps7
	PtRNA-His
	PtRNA-Phe
	PtRNA-Ser
	PtRNA-Ser2
	PtRNA-Thr
	Z_7_90

## Sheet: PN_CQ_overlapping genes
Oligo ID	ORF	Description_Plasmodb_v8.0
M29456_8	MAL13P1.146	>MAL13P1.146 | Plasmodium falciparum 3D7 | AMP deaminase, putative | genomic | Pf3D7_13 forward | (geneStart+0 to geneCodeStart+0) | length=1
Kn5587_2	MAL7P1.119	>MAL7P1.119 | Plasmodium falciparum 3D7 | rhoptry-associated leucine zipper-like protein 1 | genomic | Pf3D7_07 forward | (geneStart+0 to geneCodeStart+0) | length=1
ppfcrt_3_552	MAL7P1.27	>MAL7P1.27 | Plasmodium falciparum 3D7 | chloroquine resistance transporter | genomic | Pf3D7_07 forward | (geneStart+0 to geneCodeStart+0) | length=1
F11570_1	MAL8P1.123	>MAL8P1.123 | Plasmodium falciparum 3D7 | conserved Plasmodium protein, unknown function | genomic | Pf3D7_08 forward | (geneStart+0 to geneCodeStart+0) | length=1
J212_1	PF10_0246	>PF10_0246 | Plasmodium falciparum 3D7 | conserved Plasmodium protein, unknown function | genomic | Pf3D7_10 reverse | (geneStart+0 to geneCodeStart+0) | length=1
Ks818_1	PF11_0338	>PF11_0338 | Plasmodium falciparum 3D7 | aquaglyceroporin | genomic | Pf3D7_11 forward | (geneStart+0 to geneCodeStart+0) | length=174
Ks1238_1	PF11_0384	>PF11_0384 | Plasmodium falciparum 3D7 | cleft lip and palate associated transmembrane protein-related | genomic | Pf3D7_11 reverse | (geneStart+0 to geneCodeStart+0) | length=1
M6522_5	PF13_0069	>PF13_0069 | Plasmodium falciparum 3D7 | translation initiation factor IF-2, putative | genomic | Pf3D7_13 forward | (geneStart+0 to geneCodeStart+0) | length=1
N155_34	PF14_0032	>PF14_0032 | Plasmodium falciparum 3D7 | conserved Plasmodium protein, unknown function | genomic | Pf3D7_14 forward | (geneStart+0 to geneCodeStart+0) | length=1
N155_35	PF14_0033	>PF14_0033 | Plasmodium falciparum 3D7 | selenoprotein | genomic | Pf3D7_14 forward | (geneStart+0 to geneCodeStart+0) | length=1
N165_16	PF14_0045	>PF14_0045 | Plasmodium falciparum 3D7 | conserved Plasmodium protein, unknown function | genomic | Pf3D7_14 reverse | (geneStart+0 to geneCodeStart+0) | length=1
N141_53	PF14_0210	>PF14_0210 | Plasmodium falciparum 3D7 | conserved Plasmodium protein, unknown function | genomic | Pf3D7_14 reverse | (geneStart+0 to geneCodeStart+0) | length=1
N138_35	PF14_0289	>PF14_0289 | Plasmodium falciparum 3D7 | mitochondrial ribosomal protein L17-2 precursor, putative | genomic | Pf3D7_14 reverse | (geneStart+0 to geneCodeStart+0) | length=1
N132_162	PF14_0332	>PF14_0332 | Plasmodium falciparum 3D7 | conserved Plasmodium protein, unknown function | genomic | Pf3D7_14 reverse | (geneStart+0 to geneCodeStart+0) | length=1
N134_113	PF14_0586	>PF14_0586 | Plasmodium falciparum 3D7 | conserved Plasmodium protein, unknown function | genomic | Pf3D7_14 reverse | (geneStart+0 to geneCodeStart+0) | length=1
N134_20	PF14_0625	>PF14_0625 | Plasmodium falciparum 3D7 | plasmepsin VIII | genomic | Pf3D7_14 reverse | (geneStart+0 to geneCodeStart+0) | length=1
N135_23	PF14_0633	>PF14_0633 | Plasmodium falciparum 3D7 | transcription factor with AP2 domain(s), putative | genomic | Pf3D7_14 reverse | (geneStart+0 to geneCodeStart+0) | length=1
N137_50	PF14_0676	>PF14_0676 | Plasmodium falciparum 3D7 | 20S proteasome beta 4 subunit, putative | genomic | Pf3D7_14 forward | (geneStart+0 to geneCodeStart+0) | length=1
N129_33	PF14_0732	>PF14_0732 | Plasmodium falciparum 3D7 | Plasmodium exported protein (PHISTb), unknown function | genomic | Pf3D7_14 forward | (geneStart+0 to geneCodeStart+0) | length=1
A12706_1	PFA0420w	>PFA0420w | Plasmodium falciparum 3D7 | conserved Plasmodium protein, unknown function | genomic | Pf3D7_01 forward | (geneStart+0 to geneCodeStart+0) | length=1
A4732_19	PFA0765c	>PFA0765c | Plasmodium falciparum 3D7 | erythrocyte membrane protein 1, PfEMP1 | genomic | Pf3D7_01 reverse | (geneStart+0 to geneCodeStart+0) | length=1
B110	PFB0180w	>PFB0180w | Plasmodium falciparum 3D7 | 5'-3' exonuclease, N-terminal resolvase-like domain, putative | genomic | Pf3D7_02 forward | (geneStart+0 to geneCodeStart+0) | length=1
B117	PFB0194w	>PFB0194w | Plasmodium falciparum 3D7 | conserved Plasmodium protein, unknown function | genomic | Pf3D7_02 forward | (geneStart+0 to geneCodeStart+0) | length=1
B506	PFB0790c	>PFB0790c | Plasmodium falciparum 3D7 | conserved Plasmodium membrane protein, unknown function | genomic | Pf3D7_02 reverse | (geneStart+0 to geneCodeStart+0) | length=1
B577	PFB0923c	>PFB0923c | Plasmodium falciparum 3D7 | Plasmodium exported protein, unknown function | genomic | Pf3D7_02 reverse | (geneStart+0 to geneCodeStart+0) | length=1
D17715_109	PFD0365c	>PFD0365c | Plasmodium falciparum 3D7 | conserved Plasmodium protein, unknown function | genomic | Pf3D7_04 reverse | (geneStart+0 to geneCodeStart+0) | length=1
D17715_32	PFD0520c	>PFD0520c | Plasmodium falciparum 3D7 | conserved Plasmodium protein, unknown function | genomic | Pf3D7_04 reverse | (geneStart+0 to geneCodeStart+0) | length=1
E714_15	PFE0230w	>PFE0230w | Plasmodium falciparum 3D7 | conserved Plasmodium protein, unknown function | genomic | Pf3D7_05 forward | (geneStart+0 to geneCodeStart+0) | length=1
E18031_10	PFE1045c	>PFE1045c | Plasmodium falciparum 3D7 | conserved Plasmodium protein, unknown function | genomic | Pf3D7_05 reverse | (geneStart+0 to geneCodeStart+0) | length=1
E13365_1	PFE1315w	>PFE1315w | Plasmodium falciparum 3D7 | conserved Plasmodium protein, unknown function | genomic | Pf3D7_05 forward | (geneStart+0 to geneCodeStart+0) | length=1
pMAL6P1.120_638	PFF1495w	>PFF1495w | Plasmodium falciparum 3D7 | conserved Plasmodium protein, unknown function | genomic | Pf3D7_06 forward | (geneStart+0 to geneCodeStart+0) | length=1
I15763_1	PFI1040c	>PFI1040c | Plasmodium falciparum 3D7 | conserved Plasmodium membrane protein, unknown function | genomic | Pf3D7_09 reverse | (geneStart+0 to geneCodeStart+0) | length=1
oPFL0113	PFL1040w	>PFL1040w | Plasmodium falciparum 3D7 | conserved Plasmodium protein, unknown function | genomic | Pf3D7_12 forward | (geneStart+0 to geneCodeStart+0) | length=1
pPFL1340c_2224	PFL1340c	>PFL1340c | Plasmodium falciparum 3D7 | conserved Plasmodium protein, unknown function | genomic | Pf3D7_12 reverse | (geneStart+0 to geneCodeStart+0) | length=1
Kn3690_3	PFL1395c	>PFL1395c | Plasmodium falciparum 3D7 | conserved Plasmodium protein, unknown function | genomic | Pf3D7_12 reverse | (geneStart+0 to geneCodeStart+0) | length=1
oPFL0054	PFL1680w	>PFL1680w | Plasmodium falciparum 3D7 | splicing factor 3b, subunit 3, 130kD, putative | genomic | Pf3D7_12 forward | (geneStart+0 to geneCodeStart+0) | length=1
E2667_2	PFL1730c	>PFL1730c | Plasmodium falciparum 3D7 | conserved Plasmodium protein, unknown function | genomic | Pf3D7_12 reverse | (geneStart+0 to geneCodeStart+0) | length=1
M6483_3	PFL2440w	>PFL2440w | Plasmodium falciparum 3D7 | DNA repair protein rhp16, putative | genomic | Pf3D7_12 forward | (geneStart+0 to geneCodeStart+0) | length=1
oPFL0032	PFL2620w	>PFL2620w | Plasmodium falciparum 3D7 | stevor | genomic | Pf3D7_12 forward | (geneStart+0 to geneCodeStart+0) | length=1
Prps19	rps19	>PFC10_API0040 | Plasmodium falciparum 3D7 | product unspecified | genomic | PFC10_API_IRAB reverse | (geneStart+0 to geneCodeStart+0) | length=1
