# Supplementary material for: Global gene expression profiling of Plasmodium falciparum in response to the anti-malarial drug pyronaridine
Source: Malar J. 2011 Aug 18;10:242. doi: 10.1186/1475-2875-10-242 (PMC3224238; doi:10.1186/1475-2875-10-242)
Supplement: Additional file 5 — Filtering of PN and CQ features (i) developmentally regulated across treatment periods identified by matching to HB3 dataset (ii) perturbation responsive identified from Hu et al. dataset (iii) upregulated in gametocyte stages, identified from Young et al. dataset. See Materials and methods for details. [file 1475-2875-10-242-S5.XLSX]

## Sheet: Stage_filtering
PN4	PN24	CQ4	CQ24
A18792_6	A10325_29	f11570_1	A12706_1
B117	A12312_1	i15363_1	A25290_1
B537	A12706_1	n134_2	A3310_1
B577	A14801_37	n134_78	A3310_19
D17715_109	A15774_2	opfl0032	A4732_19
D17715_27	A21885_14	pmal13p1.65_103	B110
D17715_78	A25493_1	pmal6p1.269_0	B114
D17715_91	A4732_19	pmal6p1.32_973	B117
D2648_1	A8109_9	ppf14_0167_198	B325
D49176_11	B110	ppfi1530c_571	B431
E18031_10	B197		B506
E19248_5	B322		B576
E2283_7	B370		B577
E598_1	B388		C257
F45387_1	B424		C446
F62483_1	B446		C88
I15642_1	B506		D17715_109
I15763_1	B95		D17715_136
J1011_2	C217		D17715_32
J227_3	C233		D17715_68
Kn3690_3	C350		D17715_76
Kn722_1	C447		D42243_29
Ks1030_1	C453		D42243_45
Ks1238_1	C578		D42243_7
Ks75_10	C584		D56400_4
Ks818_1	D15909_4		D56470_1
Ks822_5	D15909_5		E13038_3
L2_163	D16785_33		E13140_2
M17230_2	D16785_9		E13365_1
M45542_1	D17715_32		E13777_2
M63_1	D17715_78		E14176_1
M6483_3	D21102_1		E18031_10
M6522_5	D33539_87		E18031_6
N129_33	D33539_99		E18877_1
N132_162	D51731_2		E20260_6
N134_100	D52830_1		E25593_1
N134_11	D56736_1		E263_8
N134_113	D5782_1		E26598_1
N137_50	D6287_62		E26609_1
N138_35	D8125_1		E2667_2
N155_34	E13365_1		E29567_9
N165_16	E15452_2		E3554_1
N165_6	E15771_1		E714_15
oPFF72436	E17542_1		E8314_1
oPFI17655	E19278_2		F14029_1
oPFI17675	E20424_1		F20234_1
oPFI17727	E23643_1		F21429_1
oPFL0068	E24677_1		F22946_1
pMAL6P1.120_638	E24685_1		F23526_2
pPF07_0110_347	E2667_2		F23940_2
pPF08_0117_2701	E26771_1		F24631_2
pPF10_0105_89	E3612_2		F30728_1
ppfcrt_3_552	E714_14		F3277_1
pPFL1340c_2224	E714_15		F33146_1
pPFL1415w_1260	E8225_2		F35204_1
pPFL1825w_23	E8314_2		F35310_1
Ppla_ORF470_854	F10154_1		F42424_1
Ppla_tRNA-Val_2	F11007_3		F44892_1
Prps19	F11570_1		F45296_1
PtRNA-Ser	F18770_1		F5206_2
PtRNA-Thr	F19846_4		F54589_3
	F20560_1		F57655_2
	F23545_1		F57655_3
	F25438_3		F59310_5
	F25543_1		F60089_1
	F29309_1		F6440_1
	F30316_1		F65467_1
	F31855_1		F67192_1
	F33628_1		F71130_4
	F35105_1		I1431_1
	F36958_1		I15363_2
	F37850_1		I15763_1
	F41385_2		I17263_1
	F41817_1		I5572_1
	F46183_2		I6724_1
	F47160_1		I8058_1
	F50580_1		I8332_1
	F52917_1		I9688_1
	F55150_2		J1058_1
	F58851_1		J1125_1
	F59325_1		J120_2
	F62233_2		J1249_1
	F65698_1		J198_4
	F66126_1		J206_6
	F67294_1		J206_7
	F67973_1		J21_15
	F6919_1		J212_1
	F71755_1		J2180_1
	F8956_1		J227_1
	I1136_2		J232_6
	I11448_5		J239_10
	I12038_2		J245_3
	I13124_2		J252_1
	I13901_1		J33_20
	I16629_1		J33_27
	I3555_1		J33_6
	I4780_1		J388_1
	I496_1		J53_23
	I4989_1		J53_29
	I5700_1		J53_38
	I6204_1		Km3703_3
	I660_1		Kn3690_3
	I6658_2		Kn5299_2
	I9715_1		Kn5587_2
	J12_1		Kn5610_3
	J1588_1		Kn8391_1
	J167_14		Kn8409_1
	J21_6		Ks1022_8
	J212_1		Ks117_6
	J22_1		Ks117_7
	J232_2		Ks1238_1
	J326_1		Ks136_5
	J352_8		Ks186_1
	J53_22		Ks210_16
	J69_1		Ks2508_1
	Km1570_4		Ks48_2
	Km1590_2		Ks75_22
	Km2326_6		Ks75_5
	Km302_2		Ks818_1
	Kn201_14		L1_48
	Kn3094_1		L2_280
	Kn5414_1		L2_68
	Kn5587_2		M1343_2
	Kn585_3		M28249_5
	Kn8017_1		M29456_8
	Ks1717_1		M36754_23
	Ks2_9		M38941_7
	Ks210_15		M39175_1
	Ks245_2		M3928_2
	Ks248_3		M41763_1
	Ks26_17		M45177_11
	Ks370_2		M58784_1
	Ks387_8		M60243_3
	Ks497_2		M6483_1
	Ks509_7		M6483_3
	Ks510_10		M6522_2
	Ks664_35		M6522_5
	Ks76_3		M6612_4
	Ks828_1		M789_3
	Ks838_3		M8032_1
	Ks98_2		N127_3
	L1_101		N128_41
	L1_47		N128_56
	L2_148		N128_72
	L2_150		N128_86
	L2_196		N129_33
	L2_228		N130_1
	L2_97		N130_20
	M18924_16		N130_31
	M21508_2		N130_40
	M24933_19		N130_5
	M27955_1		N130_54
	M29456_8		N132_133
	M34743_3		N132_136
	M36520_4		N132_162
	M38941_9		N132_178
	M43418_1		N133_1
	M45177_16		N134_113
	M49439_1		N134_140
	N128_85		N134_20
	N131_52		N135_23
	N132_139		N135_8
	N132_88		N137_50
	N134_107		N138_35
	N134_2		N140_25
	N134_20		N140_3
	N134_34		N141_53
	N134_45		N151_3
	N135_1		N152_8
	N135_23		N155_34
	N136_3		N155_35
	N138_90		N165_16
	N138_92		N165_8
	N141_36		N170_4
	N141_45		N171_3
	N141_53		N177_6
	N143_9		oPFI17673
	N145_40		oPFK12897
	N149_2		oPFL0004
	N150_13		oPFL0032
	N151_31		oPFL0054
	N151_35		oPFL0113
	N151_58		pMAL6P1.120_638
	N155_35		pMAL6P1.162_5
	N155_7		pMAL6P1.163_2486
	N156_5		pMAL7P1.161_211
	N158_3		pMAL7P1.178_473
	N159_56		pMAL8P1.147_20
	N175_16		pPFA0435w_939
	oPFA32038		ppfcrt_3_552
	oPFB0668		pPFE1190c_105
	oPFB0680		pPFL1320w_2659
	oPFB0681		pPFL1335w_421
	oPFBLOB0043		pPFL1340c_2224
	oPFBLOB0091		pPFL1835w_1015
	oPFBLOB0138
	oPFC0775
	oPFD66990
	oPFD67009
	oPFF72430
	oPFF72448
	oPFF72485
	oPFF72493
	oPFG0040
	oPFK12890
	oPFK12894
	oPFK12901
	oPFL0011
	oPFL0031
	oPFL0032
	oPFL0054
	oPFL0104
	oPFL0113
	oPFM60552
	pMAL6P1.124_55
	pMAL6P1.209_513
	pMAL6P1.96_250
	pMAL8P1.36_105
	pPF10_0134_457
	pPF11_0005_9
	pPF14_0163_33
	pPFA0335w_427
	pPFI1270w_568
	pPFL0920c_1889
	pPFL2130w_3690
	Ppla_ORF101_110
	Ppla_tRNA-Ala_1
	Ppla_tRNA-ArgPrime_2
	Ppla_tRNA-Ile
	Ppla_tRNA-Val_2
	Prpl14
	Prps11
	Prps19
	Prps4
	Prps7
	PtRNA-His
	PtRNA-Phe
	PtRNA-Ser2
	Z_7_90

## Sheet: Perturbation_filtering
PN4	PN24	CQ4	CQ24
A18792_6	A12706_1	f11570_1	A12706_1
B117	A14801_37	i15363_1	A25290_1
D17715_27	A21885_14	opfl0032	B506
D17715_91	A4732_19	pmal13p1.65_103	C88
E18031_10	B506	pmal6p1.269_0	D17715_76
E598_1	C584	pmal6p1.32_973	D42243_29
F62483_1	D33539_87	ppf14_0167_198	D42243_45
I15642_1	D33539_99	ppfi1530c_571	D42243_7
I15763_1	D51731_2		E13038_3
Kn3690_3	D52830_1		E20260_6
Kn722_1	D6287_62		E26598_1
Ks1238_1	E24685_1		E26609_1
Ks75_10	E714_15		E714_15
L2_163	F11007_3		F20234_1
M17230_2	F11570_1		F30728_1
M45542_1	F18770_1		F35204_1
M63_1	F19846_4		F35310_1
N134_11	F25438_3		F54589_3
oPFF72436	F41817_1		F57655_2
oPFI17655	F55150_2		F57655_3
oPFL0068	F66126_1		F60089_1
pMAL6P1.120_638	F67294_1		F65467_1
pPF07_0110_347	F6919_1		F67192_1
pPF08_0117_2701	F71755_1		I8058_1
pPF10_0105_89	I1136_2		I9688_1
ppfcrt_3_552	I13901_1		J1125_1
pPFL1340c_2224	Km2326_6		J1249_1
pPFL1415w_1260	Kn3094_1		J206_7
pPFL1825w_23	Ks664_35		J227_1
Ppla_ORF470_854	Ks838_3		J33_6
Ppla_tRNA-Val_2	L2_148		Ks48_2
Prps19	M21508_2		M28249_5
PtRNA-Ser	M27955_1		M38941_7
PtRNA-Thr	M38941_9		M58784_1
	N132_88		N128_72
	N145_40		N130_1
	oPFK12901		N170_4
	oPFL0011		oPFK12897
	oPFL0031		oPFL0032
	oPFL0032		pMAL6P1.120_638
	oPFM60552		pMAL6P1.162_5
	pMAL6P1.124_55		pMAL6P1.163_2486
	pMAL6P1.209_513		pMAL7P1.161_211
	pMAL6P1.96_250		pMAL7P1.178_473
	pMAL8P1.36_105		pMAL8P1.147_20
	pPF10_0134_457		pPFA0435w_939
	pPF11_0005_9		ppfcrt_3_552
	pPF14_0163_33		pPFE1190c_105
	pPFA0335w_427		pPFL1320w_2659
	pPFI1270w_568		pPFL1335w_421
	pPFL0920c_1889		pPFL1340c_2224
	pPFL2130w_3690		pPFL1835w_1015
	Ppla_ORF101_110
	Ppla_tRNA-Ala_1
	Ppla_tRNA-ArgPrime_2
	Ppla_tRNA-Ile
	Ppla_tRNA-Val_2
	PtRNA-His
	PtRNA-Phe
	PtRNA-Ser2

## Sheet: Gametocyte_stage_filtering
PN4	PN24	CQ4	CQ24
A18792_6	A14801_37	opfl0032	D17715_76
D17715_91	A21885_14	pmal13p1.65_103	D42243_29
I15642_1	A4732_19		D42243_7
L2_163	D33539_87		E13038_3
M17230_2	D33539_99		E20260_6
M45542_1	D51731_2		F20234_1
oPFF72436	D6287_62		F35204_1
pMAL6P1.120_638	F11007_3		F57655_3
Ppla_tRNA-Val_2	F18770_1		F60089_1
Prps19	F41817_1		I8058_1
PtRNA-Ser	F55150_2		I9688_1
PtRNA-Thr	F66126_1		J1249_1
	F67294_1		J206_7
	F6919_1		Ks48_2
	I1136_2		M28249_5
	Km2326_6		M58784_1
	Kn3094_1		N130_1
	L2_148		N170_4
	M21508_2		oPFK12897
	N145_40		oPFL0032
	oPFL0031		pMAL6P1.120_638
	oPFL0032		pMAL6P1.162_5
	pMAL6P1.124_55		pMAL6P1.163_2486
	pPF10_0134_457		pMAL7P1.161_211
	pPF11_0005_9		pMAL7P1.178_473
	pPF14_0163_33		pMAL8P1.147_20
	Ppla_ORF101_110		pPFE1190c_105
	Ppla_tRNA-Ala_1		pPFL1320w_2659
	Ppla_tRNA-ArgPrime_2
	Ppla_tRNA-Ile
	Ppla_tRNA-Val_2
	PtRNA-His
	PtRNA-Phe
	PtRNA-Ser2
